# Supplementary material for: The Role of Lactobacillus plantarum in Reducing Obesity and Inflammation: A Meta-Analysis
Source: Int J Mol Sci. 2024 Jul 11;25(14):7608. doi: 10.3390/ijms25147608 (PMC11276845; doi:10.3390/ijms25147608)
Supplement: Supplementary file 1 [file ijms-25-07608-s001.zip]

Archive with 1 entries (1 files):
- ijms-3084419-supplementary.pdf
